# Supplementary material for: Mismatch Repair Deficiency and Somatic Mutations in Human Sinonasal Tumors
Source: Cancers (Basel). 2021 Dec 2;13(23):6081. doi: 10.3390/cancers13236081 (PMC8657279; doi:10.3390/cancers13236081)
Supplement: Supplementary file 1 [file cancers-13-06081-s001.zip]

Archive with 5 entries (5 files):
- Figure S1_mRNA expression of DNA mismatch repair and homologous repair (HR) genes.jpeg
- Table S1_Tumor samples and analyzes.pdf
- Table S2 Newly designed targeted NGS panel_hg19_QIAG.xlsx
- Table S3_Targeted panel sequencing result of sinonasal tumor cohort.pdf
- Table S4_Mutation frequency in sinonasal tumor cohort.pdf
