# Supplementary material for: Mismatch Repair Deficiency and Somatic Mutations in Human Sinonasal Tumors
Source: Cancers (Basel). 2021 Dec 2;13(23):6081. doi: 10.3390/cancers13236081 (PMC8657279; doi:10.3390/cancers13236081)
Supplement: Supplementary file 1 [file cancers-13-06081-s001.zip › Table S2 Newly designed targeted NGS panel_hg19_QIAG.xlsx]

## Sheet: hg19_QIAG
Chromosome	Start	Stop	Gene
chr1	115252163	115252267	NRAS_Exon4
chr1	115252231	115252335	NRAS_Exon4
chr1	115252279	115252383	NRAS_Exon4
chr1	115256403	115256506	NRAS_Exon3
chr1	115256473	115256566	NRAS_Exon3
chr1	115256545	115256633	NRAS_Exon3
chr1	115258629	115258717	NRAS_Exon2
chr1	115258692	115258791	NRAS_Exon2
chr10	89692710	89692806	PTEN_Exon5
chr10	89692777	89692879	PTEN_Exon5
chr10	89692871	89692975	PTEN_Exon5
chr10	89692964	89693045	PTEN_Exon5
chr10	89711816	89711917	PTEN_Exon6
chr10	89711888	89711985	PTEN_Exon6
chr10	89711943	89712026	PTEN_Exon6
chr10	123256035	123256129	FGFR2_Exon13
chr10	123256117	123256219	FGFR2_Exon13
chr10	123256191	123256284	FGFR2_Exon13
chr10	123257995	123258095	FGFR2_Exon12
chr10	123258064	123258143	FGFR2_Exon12
chr10	123274571	123274691	FGFR2_Exon9
chr10	123274671	123274777	FGFR2_Exon9
chr10	123274747	123274836	FGFR2_Exon9
chr10	123274770	123274877	FGFR2_Exon9
chr10	123279434	123279540	FGFR2_Exon7
chr10	123279496	123279601	FGFR2_Exon7
chr10	123279596	123279715	FGFR2_Exon7
chr11	533674	533801	HRAS_Exon3
chr11	533787	533882	HRAS_Exon3
chr11	533847	533934	HRAS_Exon3
chr11	533893	533992	HRAS_Exon3
chr11	534100	534249	HRAS_Exon2
chr12	25378528	25378624	KRAS_Exon4
chr12	25378580	25378668	KRAS_Exon4
chr12	25378620	25378720	KRAS_Exon4
chr12	25380109	25380205	KRAS_Exon3
chr12	25380199	25380296	KRAS_Exon3
chr12	25380259	25380355	KRAS_Exon3
chr12	25380295	25380398	KRAS_Exon3
chr12	25398188	25398289	KRAS_Exon2
chr12	25398258	25398352	KRAS_Exon2
chr14	105242948	105243062	ATK1_Exon4
chr14	105243046	105243195	ATK1_Exon4
chr14	105246406	105246516	ATK1_Exon3
chr14	105246469	105246582	ATK1_Exon3
chr15	90631798	90631892	IDH2_Exon4
chr15	90631887	90631986	IDH2_Exon4
chr15	90631975	90632081	IDH2_Exon4
chr17	7576976	7577070	TP53_Exon8
chr17	7577017	7577124	TP53_Exon8
chr17	7577079	7577179	TP53_Exon8
chr17	7577425	7577549	TP53_Exon7
chr17	7577520	7577627	TP53_Exon7
chr17	7578142	7578244	TP53_Exon6
chr17	7578222	7578299	TP53_Exon6
chr17	7578317	7578423	TP53_Exon5
chr17	7578382	7578483	TP53_Exon5
chr17	7578427	7578530	TP53_Exon5
chr17	7578523	7578605	TP53_Exon5
chr17	7579290	7579378	TP53_Exon4
chr17	40474289	40474391	STAT3_Exon21
chr17	40474349	40474447	STAT3_Exon21
chr17	40474434	40474521	STAT3_Exon21
chr17	40474514	40474600	STAT3_Exon21
chr18	48573267	48573367	SMAD4_Exon2
chr18	48573361	48573464	SMAD4_Exon2
chr18	48573452	48573544	SMAD4_Exon2
chr18	48573532	48573637	SMAD4_Exon2
chr18	48573614	48573695	SMAD4_Exon2
chr18	48591776	48591875	SMAD4_Exon9
chr18	48591870	48591970	SMAD4_Exon9
chr18	48591934	48592035	SMAD4_Exon9
chr19	10599831	10599938	KEAP1_Exon5
chr19	10599903	10600013	KEAP1_Exon5
chr19	10599956	10600060	KEAP1_Exon5
chr19	10600280	10600390	KEAP1_Exon4
chr19	10600363	10600471	KEAP1_Exon4
chr19	10600454	10600547	KEAP1_Exon4
chr2	178097963	178098055	NFE2L2_Exon3
chr2	178098003	178098103	NFE2L2_Exon3
chr2	178098722	178098823	NFE2L2_Exon2
chr2	178098801	178098898	NFE2L2_Exon2
chr2	178098872	178098975	NFE2L2_Exon2
chr2	178098916	178099020	NFE2L2_Exon2
chr2	209113079	209113162	IDH1_Exon4
chr2	209113149	209113256	IDH1_Exon4
chr2	209113211	209113306	IDH1_Exon4
chr2	209113279	209113382	IDH1_Exon4
chr2	209113372	209113460	IDH1_Exon4
chr22	22127137	22127227	MAP2K1_Exon7
chr22	22127185	22127281	MAP2K1_Exon7
chr22	22161924	22162020	MAP2K1_Exon2
chr22	22162001	22162100	MAP2K1_Exon2
chr22	22162049	22162149	MAP2K1_Exon2
chr3	178916582	178916675	PIK3CA_Exon2
chr3	178916623	178916726	PIK3CA_Exon2
chr3	178916721	178916822	PIK3CA_Exon2
chr3	178916811	178916915	PIK3CA_Exon2
chr3	178916888	178916991	PIK3CA_Exon2
chr3	178921308	178921404	PIK3CA_Exon5
chr3	178921394	178921495	PIK3CA_Exon5
chr3	178921474	178921576	PIK3CA_Exon5
chr3	178921548	178921646	PIK3CA_Exon5
chr3	178922262	178922364	PIK3CA_Exon6
chr3	178922312	178922405	PIK3CA_Exon6
chr3	178927953	178928048	PIK3CA_Exon8
chr3	178928028	178928117	PIK3CA_Exon8
chr3	178928056	178928160	PIK3CA_Exon8
chr3	178936003	178936087	PIK3CA_Exon10
chr3	178936031	178936128	PIK3CA_Exon10
chr3	178936071	178936174	PIK3CA_Exon10
chr3	178947781	178947883	PIK3CA_Exon19
chr3	178947835	178947930	PIK3CA_Exon19
chr3	178951871	178951971	PIK3CA_Exon21
chr3	178951941	178952042	PIK3CA_Exon21
chr3	178952037	178952132	PIK3CA_Exon21
chr3	178952116	178952200	PIK3CA_Exon21
chr4	1803551	1803672	FGFR3_Exon7
chr4	1803652	1803738	FGFR3_Exon7
chr4	1803703	1803831	FGFR3_Exon7
chr4	1808514	1808639	FGFR3_Exon17
chr7	2946253	2946365	CARD11_Exon25
chr7	2946335	2946472	CARD11_Exon25
chr7	2949583	2949728	CARD11_Exon24
chr7	2949705	2949814	CARD11_Exon24
chr7	2951722	2951862	CARD11_Exon23
chr7	2951857	2951976	CARD11_Exon23
chr7	2952879	2953040	CARD11_Exon22
chr7	2953035	2953144	CARD11_Exon22
chr7	2954805	2954941	CARD11_Exon21
chr7	2954895	2955004	CARD11_Exon21
chr7	2954992	2955097	CARD11_Exon21
chr7	2956900	2956985	CARD11_Exon20
chr7	2956943	2957029	CARD11_Exon20
chr7	2958084	2958196	CARD11_Exon19
chr7	2958124	2958251	CARD11_Exon19
chr7	2958979	2959088	CARD11_Exon18
chr7	2959054	2959158	CARD11_Exon18
chr7	2959142	2959253	CARD11_Exon18
chr7	2959190	2959296	CARD11_Exon18
chr7	2962221	2962338	CARD11_Exon17
chr7	2962339	2962453	CARD11_Exon17
chr7	2962725	2962820	CARD11_Exon16
chr7	2963802	2963883	CARD11_Exon15
chr7	2963882	2963992	CARD11_Exon15
chr7	2963902	2964017	CARD11_Exon15
chr7	2966300	2966408	CARD11_Exon14
chr7	2966396	2966535	CARD11_Exon14
chr7	2968129	2968254	CARD11_Exon13
chr7	2968258	2968363	CARD11_Exon13
chr7	2969552	2969653	CARD11_Exon12
chr7	2969648	2969765	CARD11_Exon12
chr7	2972152	2972243	CARD11_Exon11
chr7	2973967	2974122	CARD11_Exon10
chr7	2974107	2974219	CARD11_Exon10
chr7	2974184	2974274	CARD11_Exon10
chr7	2976691	2976798	CARD11_Exon9
chr7	2976730	2976841	CARD11_Exon9
chr7	2976802	2976916	CARD11_Exon9
chr7	2977466	2977595	CARD11_Exon8
chr7	2977588	2977670	CARD11_Exon8
chr7	2977609	2977713	CARD11_Exon8
chr7	2978218	2978352	CARD11_Exon7
chr7	2978320	2978433	CARD11_Exon7
chr7	2978369	2978477	CARD11_Exon7
chr7	2979323	2979424	CARD11_Exon6
chr7	2979419	2979527	CARD11_Exon6
chr7	2979503	2979601	CARD11_Exon6
chr7	2983784	2983881	CARD11_Exon5
chr7	2983853	2983957	CARD11_Exon5
chr7	2983929	2984029	CARD11_Exon5
chr7	2984012	2984122	CARD11_Exon5
chr7	2984108	2984207	CARD11_Exon5
chr7	2985439	2985531	CARD11_Exon4
chr7	2985501	2985600	CARD11_Exon4
chr7	2987161	2987266	CARD11_Exon3
chr7	2987237	2987343	CARD11_Exon3
chr7	2987287	2987394	CARD11_Exon3
chr7	2987360	2987451	CARD11_Exon3
chr7	2998092	2998182	CARD11_Exon2
chr7	55214277	55214386	EGFR_Exon4
chr7	55214333	55214443	EGFR_Exon4
chr7	55221678	55221777	EGFR_Exon7
chr7	55221767	55221865	EGFR_Exon7
chr7	55232953	55233044	EGFR_Exon15
chr7	55233011	55233110	EGFR_Exon15
chr7	55233062	55233154	EGFR_Exon15
chr7	55241596	55241690	EGFR_Exon18
chr7	55241631	55241732	EGFR_Exon18
chr7	55241674	55241777	EGFR_Exon18
chr7	55242402	55242509	EGFR_Exon19
chr7	55242461	55242563	EGFR_Exon19
chr7	55248999	55249102	EGFR_Exon20
chr7	55249104	55249199	EGFR_Exon20
chr7	55259390	55259496	EGFR_Exon21
chr7	55259432	55259538	EGFR_Exon21
chr7	55259482	55259581	EGFR_Exon21
chr7	116339126	116339230	MET_Exon2
chr7	116339192	116339299	MET_Exon2
chr7	116339273	116339377	MET_Exon2
chr7	116339345	116339451	MET_Exon2
chr7	116339427	116339521	MET_Exon2
chr7	116339503	116339607	MET_Exon2
chr7	116339597	116339702	MET_Exon2
chr7	116339643	116339745	MET_Exon2
chr7	116339738	116339837	MET_Exon2
chr7	116339827	116339929	MET_Exon2
chr7	116339910	116340016	MET_Exon2
chr7	116339980	116340083	MET_Exon2
chr7	116340047	116340152	MET_Exon2
chr7	116340141	116340245	MET_Exon2
chr7	116340240	116340336	MET_Exon2
chr7	116340292	116340392	MET_Exon2
chr7	116411530	116411633	MET_Exon13
chr7	116411607	116411706	MET_Exon13
chr7	116411690	116411787	MET_Exon13
chr7	116411759	116411854	MET_Exon14
chr7	116411825	116411925	MET_Exon14
chr7	116411915	116412021	MET_Exon14
chr7	116412002	116412100	MET_Exon14
chr7	116412053	116412152	MET_Exon14
chr7	116412098	116412193	MET_Exon14
chr7	116414905	116415007	MET_Exon15
chr7	116414991	116415099	MET_Exon15
chr7	116415073	116415175	MET_Exon15
chr7	116422007	116422093	MET_Exon18
chr7	116422116	116422200	MET_Exon18
chr7	140453056	140453156	BRAF_Exon15
chr7	140453105	140453203	BRAF_Exon15
chr7	140481364	140481453	BRAF_Exon11
chr7	140481429	140481512	BRAF_Exon11
chr8	38283611	38283701	FGFR1_Exon6
chr8	38283670	38283772	FGFR1_Exon6
chr8	38283741	38283850	FGFR1_Exon6
chr9	21970854	21970935	CDKN2A_Exon2
chr9	21971204	21971327	CDKN2A_Exon2
chr9	21974612	21974699	CDKN2A_Exon1
chr9	139393319	139393409	NOTCH1_Exon33
chr9	139393359	139393458	NOTCH1_Exon33
chr9	139393462	139393599	NOTCH1_Exon32
chr9	139393584	139393696	NOTCH1_Exon32
chr9	139393618	139393751	NOTCH1_Exon32
chr9	139402682	139402821	NOTCH1_Exon20
chr9	139402792	139402887	NOTCH1_Exon20
chr9	139412538	139412657	NOTCH1_Exon7
chr9	139412603	139412711	NOTCH1_Exon7
chr9	139412947	139413068	NOTCH1_Exon6
chr9	139413074	139413182	NOTCH1_Exon6
chr9	139413140	139413251	NOTCH1_Exon6
chr9	139413233	139413335	NOTCH1_Exon6
chr9	139413850	139413956	NOTCH1_Exon5
chr9	139413933	139414091	NOTCH1_Exon5
